# Supplementary material for: Survey for Major Grapevine Viruses in Commercial Vineyards of Northwestern Argentina
Source: Plants (Basel). 2022 Jun 28;11(13):1720. doi: 10.3390/plants11131720 (PMC9268931; doi:10.3390/plants11131720)
Supplement: Supplementary file 1 [file plants-11-01720-s001.zip]

Archive with 1 entries (1 files):
- plants-1697171-supplementary.pdf
